# Supplementary material for: Early insights into the potential of the Oxford Nanopore MinION for the detection of antimicrobial resistance genes
Source: J Antimicrob Chemother. 2015 Jul 28;70(10):2775–8. doi: 10.1093/jac/dkv206 (PMC4566964; doi:10.1093/jac/dkv206)
Supplement: Supplementary Data [file supp_dkv206_dkv206supp_table1.xlsx]

## Sheet: Gene cluster matches
	Species	Staphylococcus aureus	Acinetobacter baumannii	Enterobacter cloacae	Enterobacter cloacae	Klebsiella pneumoniae	Escherichia coli
	Strain	SASCBU26	AB223	EC1a	Ecl302	KP652	Eco216
Gene cluster	Description	MiSeq / MinION / PacBio	MiSeq / MinION	MiSeq / MinION	MiSeq / MinION	MiSeq / MinION	MiSeq / MinION
aac3-Ik	aminoglycoside resistance	99.3 / 78.1 / 99.3
aac3-Iia	aminoglycoside resistance						- / 96.2
aac3-Ib-aac6-Ib	aminoglycoside resistance		80.8 / 55.2	80.5 / 66.2
aac6-32	aminoglycoside resistance			74.1 & 73.9 / -
aac6-aph2	aminoglycoside resistance	100.0 / 82.2 / 100.0
aadA1	aminoglycoside resistance		99.8 / -	99.9 / 94.0
aadC	aminoglycoside resistance	86.8 / 75.8 / 86.8
aadD	aminoglycoside resistance	99.8 / 92.3 / 99.8
aph3''Ia	aminoglycoside resistance		99.9 / 82.9
aphA3	aminoglycoside resistance	99.0 / 80.7 / 99.0
armA	aminoglycoside resistance		100.0 / 85.9
bla	betalactamase / PBP			83.4 / 66.0	83.2 / 75.1	81.3 / -	98.9 / 70.9
bla class C	betalactamase		96.8 / 78.3
blaA1	betalactamase		91.9 / 74.8
blaA2	betalactamase		96.4 / 84.7
blaZ	betalactamase	95.0 / 78.2 / 95.3
blaACT-MIR	betalactamase			98.3 / 64.7	99.5 / 90.1
blaOXA-51	betalactamase		100.0 / 88.0
blaSHV-133	betalactamase					100.0 / 70.1
blaTEM-1	betalactamase						- / 96.9
blaTEM-150	betalactamase			99.9 / 72.4
blaAMPH	betalactamase			77.3 / -	78.0 / 66.8 & 63.0	99.1 / 77.8	98.0 / 82.0
ampC1	betalactamase						95.9 / 86.6
ampC2	betalactamase						98.0 / 79.0
mecA	betalactamase	100.0 / 81.0 / 100
blaOXA-9	carbapenemase resistance			100.0 / 92.7
blaOXA-23	carbapenemase resistance		100.0 / 81.9
blaCTX-M-15	extended-spectrum betalactamase					100.0 / 83.3	100.0 / 98.4
blaIMP-1	extended-spectrum betalactamase			99.1 / 81.1
blaSHV-12	extended-spectrum betalactamase			100.0 / 91.1
catA	chloramphenicol resistance			96.1 / 93.4
catB	chloramphenicol resistance		100.0 / 73.1
emrC	macrolide resistance	99.6 / 82.9 / 99.6
mphE	macrolide resistance		99.9 / 87.1
msrE	macrolide resistance		100.0 / 85.6
qnr-A	quinolone resistance			99.8 / -
sat-2A	streptothricin resistance			100.0 / 92.5
strA	streptomycin resistance		100.0 / 93.6		100.0 / 79.1	100.0 / 76.4
strB	streptomycin resistance		100.0 / 94.0		100.0 / 92.1	99.9 / 86.9
sulI	sulphonamide resistance		100.0 / 68.3	100.0 / 82.2
sulII	sulphonamide resistance			100.0 / 91.4
dfrA1	trimethoprim resistance			100.0 / 87.3
dfrA14	trimethoprim resistance			100.0 / 87.2	100.0 / 91.5
dfrC	trimethoprim resistance	98.9 / 86.7 / 87.9
tetB	tetracycline resistance		99.5 / 88.2
other resistance gene clusters
Zn-dependent hydrolase	Zn-dependent hydrolase		98.7 / 79.1
mbl	conserved hypothetical protein; putative betalactamase-like protein/Zn-dependent hydrolase		98.6 / 86.1
oqxA	olaquinox resistance			86.6 / 73.3	87.0 / 77.9	99.3 / 74.2
oqxB	olaquinox resistance			88.5 / 70.0	88.1 / 78.1	99.2 / -
fosA	fosfomycin resistance					74.8 / -
dha	transport protein	99.1 / 80.3 / 99.1
tet-38	ribosomal protection protein	98.7 / 90.8 / 98.7
norA	chromosomal multidrug resistance protein / fluoroquinolone linked to overexpression	91.9 / 74.4 / 91.9
